# Supplementary material for: GTP-binding protein Era: a novel gene target for biofuel production
Source: BMC Biotechnol. 2015 Mar 24;15:21. doi: 10.1186/s12896-015-0132-1 (PMC4380250; doi:10.1186/s12896-015-0132-1)
Supplement: Additional file 2: — Additional tables. Quantity of fatty acids (Table S1) and hydrocarbons (Table S2) of PCC 7942 and its mutants. Table S3 contains the original annotation of the eight genes of the era operon and their putative function. [file 12896_2015_132_MOESM2_ESM.xlsx]

## Sheet: Table S1
Table S1 - Averages [µg/mg DCW] and Stdev of Fatty acids found in the supernatant determined from 4 biological replicates
	PCC 7942		Se:era		Se:∆era		Se:∆era+era
Fatty acids	Average	Stdev	Average	Stdev	Average	Stdev	Average	Stdev
C14:0	0.574066	0.0410832	0.637006	0.0209365	1.50397	0.0360035	0.751468	0.0281566
C14:1	1.64025	0.236528	1.98235	0.0653297	3.16656	0.298471	1.34454	0.103113
C15:0	0.0124402	0.0248804	0	0	0.0485637	0.002739	0	0
C16:0	35.6686	1.17626	38.1394	1.03223	35.0757	0.463731	36.7752	0.471944
C16:1	30.0773	1.23719	31.5822	0.658654	31.0242	0.402108	28.764	0.753729
C17:0	0.055352	0.0172535	0.0489718	0.0166904	0.0646801	0.0182199	0.0603884	0.0111906
C17:1	0.201893	0.0157208	0.254932	0.010095	0.21506	0.0219616	0.225956	0.00812671
C18:0	0.935649	0.208924	0.946099	0.0351618	0.570596	0.0573336	1.16333	0.150044
C18:1	4.47231	0.287963	5.99456	0.0357865	3.54184	0.166359	4.69044	0.163147
Total FA	73.6379	2.72859	79.5856	1.8496	75.2112	1.06426	73.7753	1.20212

## Sheet: Table S2
Table S2 - Averages relative to C10:0 IS and Stdev of intracellular hydrocarbons determined from 4 biological replicates
	PCC 7942		Se:era		Se:∆era		Se:∆era+era
hydrocarbon	Average	Stdev	Average	Stdev	Average	Stdev	Average	Stdev
Pentadecane	0.0136856	0.001215	0.0128653	0.00124243	0.0171441	0.00153823	0.0130883	0.00121146
Hexadecane	0.00457448	0.00014645	0.00410371	0.000722113	0.00434342	0.00010593	0.00427776	0.00026987
Heptadecane	0.0406	0.0010777	0.0408032	0.00147244	0.0204825	0.000971164	0.0382425	0.0016091
8-Heptadecene	0.00462814	0.000115239	0.00429282	4.30229e-05	0.00812749	0.000640994	0.00385502	0.000507389

## Sheet: Table S3
Table S3 The original annotation of the eight genes of the era operon
Gene identifier	Original annotation	Comments	References
Synpcc7942_0160	GTP-binding protein Era	GTP-binding protein Era	[1]
Synpcc7942_0161	hypothetical protein	phycobilin lyase, CpcU subunit, involved in the assembly of the phycobilisomes	[2]
Synpcc7942_0162	hypothetical protein	hypothetical protein, has very few orthologs
Synpcc7942_0163	hypothetical protein	contains a methyltransferase domain (PFAM PF08242)	[3]
Synpcc7942_0164	Iojap-like protein	ribosome-associated protein, possibly involved in impairing the small and large ribosome from joining in response to nutrient stress	[4, 5]
Synpcc7942_0165	hypothetical protein	DUF1230, species distribution indicates a possible role in photosynthesis	[6]
Synpcc7942_0166	hypothetical protein	L-asparaginase II, involved in asparagine catabolism and possibly the final steps of protein and cyanophycin (nitrogen storage compound) degradation	[7]
Synpcc7942_R0028	tRNA-Met	Involved in Aminoacyl-tRNA biosynthesis
References
1. Ahnn J, March PE, Takiff HE, Inouye M: A GTP-binding protein of Escherichia coli has homology to yeast RAS proteins. Proc Natl Acad Sci U S A 1986, 83:8849–53.
2. Bretaudeau A, Coste F, Humily F, Garczarek L, Le Corguillé G, Six C, Ratin M, Collin O, Schluchter WM, Partensky F: CyanoLyase: a database of phycobilin lyase sequences, motifs and functions. Nucleic Acids Res 2013, 41(Database issue):D396–401.
3. Finn RD, Bateman A, Clements J, Coggill P, Eberhardt RY, Eddy SR, Heger A, Hetherington K, Holm L, Mistry J, Sonnhammer ELL, Tate J, Punta M: Pfam: the protein families database. Nucleic Acids Res 2014, 42(Database issue):D222–30.
4. Jiang M, Sullivan SM, Walker AK, Strahler JR, Andrews PC, Maddock JR: Identification of novel Escherichia coli ribosome-associated proteins using isobaric tags and multidimensional protein identification techniques. J Bacteriol 2007, 189:3434–44.
5. Häuser R, Pech M, Kijek J, Yamamoto H, Titz B, Naeve F, Tovchigrechko A, Yamamoto K, Szaflarski W, Takeuchi N, Stellberger T, Diefenbacher ME, Nierhaus KH, Uetz P: RsfA (YbeB) proteins are conserved ribosomal silencing factors. PLoS Genet 2012, 8:e1002815.
6. Bateman A, Coggill P, Finn RD: DUFs: families in search of function. Acta Crystallogr Sect F Struct Biol Cryst Commun 2010, 66(Pt 10):1148–52.
7. Hejazi M, Piotukh K, Mattow J, Deutzmann R, Volkmer-Engert R, Lockau W: Isoaspartyl dipeptidase activity of plant-type asparaginases. Biochem J 2002, 364(Pt 1):129–36.
